# Supplementary material for: Aerosol optical depth (AOD): spatial and temporal variations and association with meteorological covariates in Taklimakan desert, China
Source: PeerJ. 2021 Jan 5;9:e10542. doi: 10.7717/peerj.10542 (PMC7792517; doi:10.7717/peerj.10542)
Supplement: Supplemental Information 1 [file peerj-09-10542-s001.xlsx]

## Sheet: Meteorological data
year	month	AOD	temperature	relative humidity	wind speed(mean)	wind speed(max)	evaporation	Normalized Difference Vegetation Index
2000	1	0.18	-9.39355	53.871	1.15161	3.46129	1.04194	0.05
2000	2	0.19	-0.806897	31.2069	1.32759	4.05172	2.75517	0.05
2000	3	0.24	6.75161	28.8387	2.37419	5.39032	6.77742	0.05
2000	4	0.41	16.7033	20.9667	3.36	7.32667	12.91	0.05
2000	5	0.19	24.4065	26.3871	3.08387	7.67097	16.9387	0.06
2000	6	0.26	25.6633	33.7667	3.29333	8.26667	18.14	0.05
2000	7	0.21	29.0968	30.3226	3.02258	8.45161	19.8129	0.06
2000	8	0.22	27.5355	27.129	2.4129	8.09355	19.1645	0.05
2000	9	0.22	21.8367	27.1	2.58	6.67	14	0.06
2000	10	0.21	12.0839	29.3226	2.63226	5.32581	8.81935	0.05
2000	11	0.14	0.796667	42.4	1.27667	3.75667	2.66	0.05
2000	12	0.15	-6.42903	48.6774	0.903226	2.86129	0.787097	0.04
2005	1	0.18	-12.2581	45.5806	0.980645	3.50323	0.593548	0.04
2005	2	0.2	-1.09286	52.5714	1.42857	3.99286	2.24286	0.04
2005	3	0.33	8.97742	24.9032	2.12258	5.23548	7.40968	0.05
2005	4	0.39	15.4867	25.2333	2.37333	6.14667	12.6033	0.05
2005	5	0.27	21.0129	32.7097	2.79355	6.9871	16.029	0.04
2005	6	0.28	27.2667	24.0333	2.98333	7.07333	20.9967	0.06
2005	7	0.16	27.9	31.4194	2.99032	7.28387	20.5935	0.07
2005	8	0.23	25.4839	34.6452	3.16129	7.13226	16.8355	0.05
2005	9	0.21	22.2533	29.7333	2.05333	5.97667	14.07	0.05
2005	10	0.15	9.69052	38.1745	1.94475	5.25981	9.69343	0.05
2005	11	0.09	-0.0733333	44	0.956667	3.90667	3.41	0.05
2005	12	0.15	-10.4097	54.9355	0.690323	2.80968	0.996774	0.06
2010	1	0.13	-15.6613	46.129	0.554839	2.8871	0.851613	0.05
2010	2	0.17	-2.18214	36.6429	1.47857	4.41429	2.61071	0.05
2010	3	0.13	8.14839	31	2.23871	5.82903	7.39032	0.05
2010	4	0.23	14.13	31.3667	2.48333	6.07333	12.4267	0.05
2010	5	0.24	20.4097	27.5161	3.0871	7.33871	16.2677	0.06
2010	6	0.38	26.17	32	2.75667	6.90333	18.12	0.05
2010	7	0.25	28.4806	30.3548	2.74194	7.04516	18.4968	0.07
2010	8	0.29	28.4355	23.3548	2.34516	6.19355	19.0935	0.06
2010	9	0.27	20.35	32.9333	2.35333	5.87	13.72	0.05
2010	10	0.27	11.6935	41.5484	1.53548	4.54194	7.68065	0.06
2010	11	0.23	-0.13	44.2333	0.78	3.37667	3.22	0.05
2010	12	0.1	-9.96452	44.7742	0.86129	3.35161	1.31613	0.06
2015	1	0.25	-9.50419	40.1032	1.31613	4.05484	0.84	0.04
2015	2	0.23	-4.19828	37.7931	1.63172	4.32414	1.925	0.04
2015	3	0.37	8.72581	20.6129	2.46129	5.45161	6.25161	0.05
2015	4	0.43	16.7767	20.8333	2.82333	6.42	11.6893	0.05
2015	5	0.24	21.8323	27.9032	2.94194	7.05484	16.2512	0.04
2015	6	0.32	24.2	36.6	2.86667	7.15333	17.1234	0.06
2015	7	0.26	30.0032	26.3226	3.30323	7.67742	17.3455	0.07
2015	8	0.31	27.9097	24.4194	3.05161	7.07419	18.2695	0.07
2015	9	0.23	18.9133	39.4667	2.7	6.24667	13.27	0.06
2015	10	0.21	10.7355	34	1.83226	4.97097	4.29355	0.06
2015	11	0.14	1.26	48.9667	1.40333	3.85333	2.06333	0.05
2015	12	0.12	-8.64194	62.6774	1.20645	3.46774	0.754839	0.04
